# Supplementary material for: Myricetin Potentiates Antibiotics Against Resistant Pseudomonas aeruginosa by Disrupting Biofilm Formation and Inhibiting Motility Through FimX-Mediated c-di-GMP Signaling Interference
Source: Biology (Basel). 2025 Jul 15;14(7):859. doi: 10.3390/biology14070859 (PMC12292220; doi:10.3390/biology14070859)
Supplement: Supplementary file 1 [file biology-14-00859-s001.zip]

Archive with 3 entries (3 files):
- biology-3706036-File S1.docx
- biology-3706036-Movie S1.mp4
- biology-3706036-Movie S2.mp4
